# Supplementary material for: Why the Ala-His-His Peptide Is an Appropriate Scaffold to Remove and Redox Silence Copper Ions from the Alzheimer’s-Related Aβ Peptide
Source: Biomolecules. 2022 Sep 20;12(10):1327. doi: 10.3390/biom12101327 (PMC9599918; doi:10.3390/biom12101327)
Supplement: Supplementary file 1 [file biomolecules-12-01327-s001.zip]

Archive with 1 entries (1 files):
- biomolecules-1900299-supplementary-edited.pdf
